# Supplementary material for: Active Components of Commonly Prescribed Medicines Affect Influenza A Virus–Host Cell Interaction: A Pilot Study
Source: Viruses. 2021 Aug 3;13(8):1537. doi: 10.3390/v13081537 (PMC8402715; doi:10.3390/v13081537)
Supplement: Supplementary file 1 [file viruses-13-01537-s001.zip]

Archive with 1 entries (1 files):
- viruses-1313931-supplementary.pdf
